# Supplementary material for: 1,4-Bis(1H-benzimidazol-1-yl)benzene
Source: Acta Crystallogr Sect E Struct Rep Online. 2011 Aug 11;67(Pt 9):o2286. doi: 10.1107/S1600536811031278 (PMC3200633; doi:10.1107/S1600536811031278)
Supplement: Supplementary file 2 [file e-67-o2286-Isup2.hkl]

# 
# h,k,l, Fc-squared, Fo-squared, sigma(Fo-squared) and status flag 
# 
data_I
_shelx_title ' 5 in Pna2(1)' 
_shelx_refln_list_code          4 
_shelx_F_calc_maximum      175.79 
_exptl_crystal_F_000       648.00 
_reflns_d_resolution_high  0.8403 
 
loop_ 
 _symmetry_equiv_pos_as_xyz 
 'x, y, z' 
 '-x, -y, z+1/2' 
 '-x+1/2, y+1/2, z+1/2' 
 'x+1/2, -y+1/2, z' 
 
_cell_length_a     9.5458 
_cell_length_b    20.4990 
_cell_length_c     7.9283 
_cell_angle_alpha  90.000 
_cell_angle_beta   90.000 
_cell_angle_gamma  90.000 
 
_shelx_F_squared_multiplier     1.000 
 
loop_ 
 _refln_index_h 
 _refln_index_k 
 _refln_index_l 
 _refln_F_squared_calc 
 _refln_F_squared_meas 
 _refln_F_squared_sigma 
 _refln_observed_status 
   2   0   0     1353.51     1288.85     29.75 o 
   4   0   0     3631.25     3715.52     72.35 o 
   6   0   0        2.50        7.56      6.20 o 
   8   0   0      763.03      620.46     45.00 o 
  10   0   0        9.31       20.98     22.24 o 
   2   1   0     6382.84     5906.38     85.72 o 
   3   1   0       51.43       54.74      2.43 o 
   4   1   0      241.22      244.37      6.28 o 
   5   1   0      646.10      653.13     13.95 o 
   6   1   0      145.23      156.94      6.37 o 
   7   1   0      848.66      788.89     19.70 o 
   8   1   0        2.37       12.32      7.34 o 
   9   1   0       86.74       79.84     11.15 o 
  10   1   0       10.52       14.18      7.50 o 
  11   1   0       46.41       59.25     12.80 o 
   2   2   0       83.55       79.33      2.70 o 
   3   2   0      257.86      232.97      6.71 o 
   4   2   0      423.77      447.35      9.34 o 
   5   2   0     1057.75     1208.81     22.80 o 
   6   2   0       62.42       59.67      4.32 o 
   7   2   0       74.01       66.30      4.94 o 
   8   2   0      735.05      734.71     25.53 o 
   9   2   0      287.95      275.66     18.89 o 
  10   2   0        3.70       -1.57      6.63 o 
  11   2   0       17.75       11.80      9.37 o 
   1   3   0     6131.24     5784.58     62.25 o 
   2   3   0      404.61      366.94      7.78 o 
   3   3   0      113.95      116.77      3.76 o 
   4   3   0      972.30     1050.01     18.32 o 
   5   3   0       71.70       72.55      3.77 o 
   6   3   0        8.57       10.31      3.04 o 
   7   3   0        0.33        2.74      5.51 o 
   8   3   0       10.14       12.28      6.60 o 
   9   3   0       67.68       73.62     10.18 o 
  10   3   0        5.13       18.28      8.65 o 
  11   3   0        0.02        3.54      8.48 o 
   0   4   0     2715.99     2877.05     73.30 o 
   1   4   0     7290.66     6729.37    116.21 o 
   2   4   0     2887.69     2720.52     33.49 o 
   3   4   0       66.45       77.44      3.16 o 
   4   4   0      710.92      803.97     15.63 o 
   5   4   0      309.71      290.48      8.51 o 
   6   4   0      153.78      144.22      5.98 o 
   7   4   0      103.84      116.06     12.34 o 
   8   4   0      352.72      336.07     19.98 o 
   9   4   0       37.32       46.11      7.66 o 
  10   4   0       29.11       35.41      8.94 o 
  11   4   0       17.34       47.41     14.01 o 
   1   5   0     2811.78     2671.32     32.80 o 
   2   5   0      369.98      390.37      8.48 o 
   3   5   0      774.28      782.05     14.59 o 
   4   5   0     1957.36     2142.91     34.94 o 
   5   5   0      135.19      127.78      5.28 o 
   6   5   0        1.59        6.93      5.41 o 
   7   5   0       14.70       25.02      6.42 o 
   8   5   0      249.99      265.87     14.94 o 
   9   5   0      674.02      630.45     27.48 o 
  10   5   0        0.07        1.69      8.04 o 
  11   5   0       10.28       16.99     10.18 o 
   0   6   0      849.98      816.23     19.58 o 
   1   6   0      114.08      127.23      4.24 o 
   2   6   0      107.86       95.66      4.62 o 
   3   6   0     1902.92     1916.84     31.28 o 
   4   6   0       87.70      103.07      5.74 o 
   5   6   0       44.99       41.53      3.27 o 
   6   6   0      288.19      248.90     13.06 o 
   7   6   0      944.69      916.77     31.27 o 
   8   6   0       11.63        2.84      7.08 o 
   9   6   0        0.41        2.25      5.02 o 
  10   6   0       14.25       31.90     10.68 o 
  11   6   0        4.55       14.22     13.44 o 
   1   7   0      238.28      229.81      6.19 o 
   2   7   0      227.19      259.83      7.39 o 
   3   7   0      384.17      404.05     10.50 o 
   4   7   0     2330.54     2612.72     45.61 o 
   5   7   0       18.09       13.87      4.49 o 
   6   7   0      348.65      315.96     16.51 o 
   7   7   0        0.06        3.07      5.46 o 
   8   7   0      260.88      243.23     17.16 o 
   9   7   0        9.28       19.20      9.60 o 
  10   7   0       32.53       35.31     10.66 o 
   0   8   0       39.12       36.11      6.75 o 
   1   8   0      480.40      479.98     10.74 o 
   2   8   0      349.47      384.19     10.91 o 
   3   8   0       62.35       59.21      4.51 o 
   4   8   0        8.50        5.67      2.59 o 
   5   8   0        7.64        8.80      2.73 o 
   6   8   0      622.75      557.20     19.64 o 
   7   8   0       54.43       47.91      7.54 o 
   8   8   0       24.66       30.05      6.74 o 
   9   8   0        0.52        1.94      8.09 o 
  10   8   0        0.25        0.96      6.95 o 
   1   9   0      139.44      161.21      5.80 o 
   2   9   0       40.43       41.43      5.36 o 
   3   9   0      869.52      945.55     21.01 o 
   4   9   0       13.00       12.71      3.00 o 
   5   9   0      236.74      228.83      9.19 o 
   6   9   0        8.48        4.03      2.85 o 
   7   9   0      173.92      195.28     13.80 o 
   8   9   0      706.64      639.87     27.48 o 
   9   9   0       93.55       88.37     10.96 o 
  10   9   0        0.24       -5.26      9.51 o 
   0  10   0     1050.16     1060.22     31.18 o 
   1  10   0      453.40      511.77     17.24 o 
   2  10   0      134.20      133.60      5.88 o 
   3  10   0        2.71       11.35      3.69 o 
   4  10   0        5.73       11.03      4.12 o 
   5  10   0       46.44       52.08      5.15 o 
   6  10   0      802.58      846.01     23.99 o 
   7  10   0       47.58       55.45      9.26 o 
   8  10   0      120.59      103.04     11.41 o 
   9  10   0        2.10       10.12      8.17 o 
  10  10   0       26.28       28.87      9.67 o 
   1  11   0       18.22       18.79      4.52 o 
   2  11   0      926.49      949.93     22.55 o 
   3  11   0      456.67      459.37     13.95 o 
   4  11   0      197.55      198.01      8.88 o 
   5  11   0        4.09        5.01      4.27 o 
   6  11   0      632.28      603.98     20.50 o 
   7  11   0       58.74       69.83      9.66 o 
   8  11   0       40.13       47.48      8.56 o 
   9  11   0        6.00       11.15      9.84 o 
  10  11   0        3.90       19.52      9.99 o 
   0  12   0       64.63       63.38      9.57 o 
   1  12   0       10.20       15.98      3.36 o 
   2  12   0      122.02      106.96      6.21 o 
   3  12   0       61.61       65.67      5.30 o 
   4  12   0       31.72       29.84      4.42 o 
   5  12   0      142.61      137.25      8.49 o 
   6  12   0        5.37       11.21      9.07 o 
   7  12   0      139.49      142.18     11.79 o 
   8  12   0        0.92        0.41      6.71 o 
   9  12   0       38.02       58.26     10.54 o 
   1  13   0      100.43      105.63      6.32 o 
   2  13   0        1.50        4.63      5.15 o 
   3  13   0        3.27       11.71      5.05 o 
   4  13   0       86.77       84.53      6.90 o 
   5  13   0      264.37      258.91     12.05 o 
   6  13   0       15.29       15.01      5.21 o 
   7  13   0       17.02       22.73      7.83 o 
   8  13   0       15.13       33.06      8.56 o 
   9  13   0       30.58       27.94      9.80 o 
   0  14   0      250.06      249.17     15.14 o 
   1  14   0       99.03      100.57      7.08 o 
   2  14   0       93.64       87.84      7.03 o 
   3  14   0       34.60       26.27      4.76 o 
   4  14   0       21.74       24.53      4.93 o 
   5  14   0       66.20       57.50      7.94 o 
   6  14   0      269.91      272.33     16.20 o 
   7  14   0        2.18       14.18      7.42 o 
   8  14   0        2.48        5.12     12.21 o 
   9  14   0       14.97       28.64     11.64 o 
   1  15   0        0.01        3.14      4.23 o 
   2  15   0      123.48      122.06      7.80 o 
   3  15   0      234.45      231.22     11.57 o 
   4  15   0      368.32      350.63     14.91 o 
   5  15   0       87.96       86.03      8.16 o 
   6  15   0      140.99      132.62     11.47 o 
   7  15   0        2.48       12.23      6.93 o 
   8  15   0        6.53       43.12      9.67 o 
   0  16   0       89.82       86.18     10.20 o 
   1  16   0      198.33      212.82     10.45 o 
   2  16   0       51.29       52.99      6.17 o 
   3  16   0       11.92       17.26      5.88 o 
   4  16   0      271.07      274.39     13.56 o 
   5  16   0      106.20      113.81      8.95 o 
   6  16   0        3.92       21.36      6.18 o 
   7  16   0        8.47       19.23      8.20 o 
   8  16   0        7.84       -2.21     11.28 o 
   1  17   0        5.04        5.35      5.75 o 
   2  17   0       33.03       31.40      5.61 o 
   3  17   0      217.09      222.21     12.27 o 
   4  17   0        2.08        4.12      4.81 o 
   5  17   0      152.48      133.49     10.19 o 
   6  17   0       11.03        6.88      5.74 o 
   7  17   0       14.45        9.46     13.31 o 
   8  17   0       28.57       46.27     14.33 o 
   0  18   0        2.18       -0.52      5.99 o 
   1  18   0       64.47       67.92      6.57 o 
   2  18   0      407.74      419.17     17.45 o 
   3  18   0       16.05       17.25      5.34 o 
   4  18   0       57.98       75.06      8.30 o 
   5  18   0      175.59      137.95     10.73 o 
   6  18   0        0.18        6.48      6.73 o 
   7  18   0        1.03       25.09     11.75 o 
   1  19   0       21.83       31.37      5.91 o 
   2  19   0       15.69       15.31      5.49 o 
   3  19   0       26.90       37.77      6.48 o 
   4  19   0       93.23       86.31      8.91 o 
   5  19   0       93.98       89.76      9.71 o 
   6  19   0        6.47       -3.21      8.34 o 
   7  19   0       19.18       11.28     14.37 o 
   0  20   0      662.92      641.14     88.31 o 
   1  20   0      237.72      226.12     13.12 o 
   2  20   0        1.16        6.30      7.72 o 
   3  20   0       27.64       35.11      7.50 o 
   4  20   0       37.26       42.20      7.53 o 
   5  20   0        0.50       -3.45      7.30 o 
   6  20   0       14.82       21.62     11.52 o 
   1  21   0        0.27        9.97      7.11 o 
   2  21   0       25.07       29.98      6.93 o 
   3  21   0        0.11        5.02      6.54 o 
   4  21   0       41.74       50.87      8.59 o 
   5  21   0        2.90        9.80      8.45 o 
   0  22   0       60.16       48.93     14.74 o 
   1  22   0       41.86       39.57      7.40 o 
   2  22   0       48.97       46.20      7.66 o 
   3  22   0        0.02        7.03      9.34 o 
   4  22   0        9.90       27.71      8.59 o 
   1  23   0       12.91        3.07      8.37 o 
   2  23   0        5.08        4.56      7.20 o 
   3  23   0       18.78       15.03     15.94 o 
   0  24   0        3.48        7.69     20.36 o 
   1  24   0       64.29       65.99     14.48 o 
   2  24   0        4.47       17.80     12.68 o 
   2   0   1      124.06      118.32      3.18 o 
   4   0   1      260.77      261.58      6.74 o 
   6   0   1       80.60       79.75      4.51 o 
   8   0   1      219.30      213.55     11.54 o 
  10   0   1      107.56      107.61     13.71 o 
   1   1   1      791.93      715.74      9.62 o 
   2   1   1      109.20       90.29      1.70 o 
   3   1   1      544.84      497.85      7.36 o 
   4   1   1        2.03        5.83      1.78 o 
   5   1   1      379.70      396.88      6.55 o 
   6   1   1      221.23      217.41      6.14 o 
   7   1   1        2.73        6.39      2.24 o 
   8   1   1      174.42      166.30      7.15 o 
   9   1   1       43.95       52.66      6.00 o 
  10   1   1      133.99      121.58     10.03 o 
  11   1   1        6.73        5.94      5.99 o 
   1   2   1     8084.43     7740.72     61.27 o 
   2   2   1      107.46       97.90      1.70 o 
   3   2   1     1751.89     1777.76     20.56 o 
   4   2   1      150.83      155.98      4.14 o 
   5   2   1      192.50      216.11      5.58 o 
   6   2   1       21.77       23.12      3.05 o 
   7   2   1      145.81      136.99      5.39 o 
   8   2   1      497.17      468.41     13.52 o 
   9   2   1      477.96      471.44     16.62 o 
  10   2   1       47.09       50.71      7.55 o 
  11   2   1       18.42       28.90      8.28 o 
   0   3   1     1873.29     1790.34     30.88 o 
   1   3   1     6965.05     6602.73     55.74 o 
   2   3   1     1219.46     1141.58     13.28 o 
   3   3   1       25.26       21.14      1.68 o 
   4   3   1      132.46      129.26      3.89 o 
   5   3   1      726.01      763.34     13.31 o 
   6   3   1      227.18      247.74      7.09 o 
   7   3   1       79.72       71.24      4.27 o 
   8   3   1        7.09        6.26      3.21 o 
   9   3   1        7.78       14.68      5.74 o 
  10   3   1       54.24       64.93      8.10 o 
  11   3   1       40.28       55.03      8.24 o 
   1   4   1     6068.29     5655.47     37.26 o 
   2   4   1     1549.68     1525.55     15.36 o 
   3   4   1      228.23      226.35      3.99 o 
   4   4   1     1004.43     1073.21     15.98 o 
   5   4   1       96.56      106.22      4.17 o 
   6   4   1      128.69      127.84      5.28 o 
   7   4   1       11.57       12.37      2.86 o 
   8   4   1      279.05      261.13      8.82 o 
   9   4   1      109.76      107.59      8.09 o 
  10   4   1       50.45       61.69      8.13 o 
  11   4   1        8.65       11.52      7.05 o 
   0   5   1     1966.02     2009.97     22.53 o 
   1   5   1     5158.34     4966.22     37.48 o 
   2   5   1     1267.96     1202.53     13.11 o 
   3   5   1      776.20      790.66     12.80 o 
   4   5   1      152.66      151.76      3.88 o 
   5   5   1      171.36      167.77      5.32 o 
   6   5   1       37.95       31.25      3.30 o 
   7   5   1       48.03       43.20      4.05 o 
   8   5   1      108.99      106.04      7.01 o 
   9   5   1       76.23       60.46      6.68 o 
  10   5   1       41.26       37.55      7.64 o 
  11   5   1       12.31       16.08      7.00 o 
   1   6   1      843.52      829.83      9.47 o 
   2   6   1      692.72      666.79      8.97 o 
   3   6   1      895.13      920.57     12.33 o 
   4   6   1      358.83      358.56      6.65 o 
   5   6   1        4.94       10.12      3.11 o 
   6   6   1       60.95       64.97      4.04 o 
   7   6   1      112.58      119.38      7.76 o 
   8   6   1       36.45       31.38      4.79 o 
   9   6   1      126.90      133.31      8.56 o 
  10   6   1        2.31        7.44      6.10 o 
   0   7   1     5233.68     5529.60     66.30 o 
   1   7   1     1431.46     1412.37     15.59 o 
   2   7   1      116.81      111.37      3.05 o 
   3   7   1      137.83      124.85      3.55 o 
   4   7   1      239.90      249.94      6.21 o 
   5   7   1      184.88      203.26      6.18 o 
   6   7   1       75.89       74.28      4.38 o 
   7   7   1      159.84      153.82      7.13 o 
   8   7   1      200.31      194.85      9.51 o 
   9   7   1       41.67       28.08      5.45 o 
  10   7   1        2.60        7.44      5.36 o 
   1   8   1      329.79      317.83      5.60 o 
   2   8   1      127.40      116.21      3.33 o 
   3   8   1     1395.62     1448.55     19.58 o 
   4   8   1      561.93      595.48     10.94 o 
   5   8   1       15.06       27.12      2.75 o 
   6   8   1      179.38      183.25      6.96 o 
   7   8   1      457.72      461.87     12.74 o 
   8   8   1      223.58      205.67      9.72 o 
   9   8   1       45.48       57.07      6.81 o 
  10   8   1        2.36       21.56      7.83 o 
   0   9   1     1648.93     1791.30     29.81 o 
   1   9   1       62.40       63.00      2.55 o 
   2   9   1      555.93      559.27      9.35 o 
   3   9   1       55.50       56.85      2.85 o 
   4   9   1      480.75      526.92     10.45 o 
   5   9   1      205.17      223.18      6.81 o 
   6   9   1        3.37        5.93      3.99 o 
   7   9   1        3.27        3.29      2.85 o 
   8   9   1      160.39      150.04      8.92 o 
   9   9   1       17.84       21.96      5.53 o 
  10   9   1        5.81       16.73      5.85 o 
   1  10   1      877.91      952.39     13.89 o 
   2  10   1     1227.92     1285.95     18.55 o 
   3  10   1      182.62      201.90      5.72 o 
   4  10   1      440.60      465.83     10.77 o 
   5  10   1      193.47      187.19      6.06 o 
   6  10   1      352.29      331.41     10.38 o 
   7  10   1      263.69      246.75      9.29 o 
   8  10   1        9.38       12.13      5.29 o 
   9  10   1       40.44       34.61      6.01 o 
  10  10   1        7.45        8.12      6.97 o 
   0  11   1     1166.27     1329.69     26.74 o 
   1  11   1      189.16      214.76      5.88 o 
   2  11   1      146.70      141.46      4.59 o 
   3  11   1      150.91      138.25      4.58 o 
   4  11   1      249.01      253.51      7.12 o 
   5  11   1      104.83      101.52      4.78 o 
   6  11   1        7.29       12.19      3.57 o 
   7  11   1      206.52      193.38      8.57 o 
   8  11   1      135.29      129.30      8.54 o 
   9  11   1       13.49       31.37      7.87 o 
  10  11   1        0.52        6.18      6.38 o 
   1  12   1      133.05      126.47      4.25 o 
   2  12   1      171.06      169.83      5.46 o 
   3  12   1      205.30      213.69      6.25 o 
   4  12   1      384.04      417.82     10.08 o 
   5  12   1      351.43      338.97      9.47 o 
   6  12   1       35.70       41.51      5.40 o 
   7  12   1      367.84      350.99     12.34 o 
   8  12   1       51.32       46.24      6.73 o 
   9  12   1        8.82        7.91      6.15 o 
   0  13   1      371.56      416.53     12.88 o 
   1  13   1      214.00      240.83      6.66 o 
   2  13   1       45.07       48.49      3.83 o 
   3  13   1       82.69       79.46      3.98 o 
   4  13   1      333.06      320.04      9.13 o 
   5  13   1      512.40      519.16     12.89 o 
   6  13   1      145.23      131.21      7.20 o 
   7  13   1       33.22       35.10      5.50 o 
   8  13   1       36.60       38.33      7.10 o 
   9  13   1        3.13        8.52      8.61 o 
   1  14   1      198.97      190.18      6.14 o 
   2  14   1       79.48       91.20      4.58 o 
   3  14   1       24.79       24.52      3.31 o 
   4  14   1      859.80      889.29     18.63 o 
   5  14   1       39.92       45.11      4.16 o 
   6  14   1       19.51       28.73      4.24 o 
   7  14   1      103.11       99.25      7.67 o 
   8  14   1        3.15        6.66      5.99 o 
   9  14   1        0.40        3.32      5.86 o 
   0  15   1       18.30       22.89      4.87 o 
   1  15   1       43.80       46.76      3.72 o 
   2  15   1       35.88       36.32      3.42 o 
   3  15   1      213.27      212.76      7.49 o 
   4  15   1       37.86       34.18      4.02 o 
   5  15   1       48.77       50.82      4.65 o 
   6  15   1       16.71       17.24      4.78 o 
   7  15   1       35.74       41.73      6.63 o 
   8  15   1        8.98       24.27      7.81 o 
   1  16   1      177.82      176.28      6.71 o 
   2  16   1       51.00       50.87      4.03 o 
   3  16   1       11.61       22.12      4.43 o 
   4  16   1     1005.90     1021.89     21.88 o 
   5  16   1       93.74       99.68      6.00 o 
   6  16   1        8.29       14.79      6.83 o 
   7  16   1        7.98        6.72      5.65 o 
   8  16   1        8.42       33.51     12.39 o 
   0  17   1      232.44      225.78     11.10 o 
   1  17   1       48.63       50.15      4.15 o 
   2  17   1       39.04       43.62      4.18 o 
   3  17   1      354.10      341.70     10.45 o 
   4  17   1       57.71       57.47      4.88 o 
   5  17   1       21.62       18.02      5.87 o 
   6  17   1       88.96       98.00      8.06 o 
   7  17   1        1.91       10.11      6.02 o 
   8  17   1        2.95        2.19      6.38 o 
   1  18   1      190.94      179.41      7.82 o 
   2  18   1       12.01       20.50      3.71 o 
   3  18   1       35.89       34.03      4.05 o 
   4  18   1      169.23      143.06      7.34 o 
   5  18   1       36.55       43.36      6.01 o 
   6  18   1        6.24       14.41      7.69 o 
   7  18   1        8.91       28.85      7.47 o 
   0  19   1       15.42       23.26      7.20 o 
   1  19   1       82.21       95.54      6.07 o 
   2  19   1      205.03      191.23      7.79 o 
   3  19   1      125.11      121.09      6.69 o 
   4  19   1       45.68       40.10      5.18 o 
   5  19   1       12.53       18.02      4.97 o 
   6  19   1        8.46       12.36      6.33 o 
   7  19   1       14.03       13.58      7.54 o 
   1  20   1       95.05       92.57      6.10 o 
   2  20   1        2.43       16.37      5.04 o 
   3  20   1      130.09      121.66      8.29 o 
   4  20   1       32.28       38.25      5.59 o 
   5  20   1       30.49       52.15      6.55 o 
   6  20   1        5.77        8.91      6.30 o 
   0  21   1        6.34        5.99      6.12 o 
   1  21   1       13.08       13.34      4.83 o 
   2  21   1        3.13        9.61      5.53 o 
   3  21   1       30.73       47.72      7.20 o 
   4  21   1       47.75       50.17      7.27 o 
   5  21   1        4.22        2.10      4.93 o 
   1  22   1       21.64       24.96      5.99 o 
   2  22   1        3.10        3.50      5.79 o 
   3  22   1        7.58       11.59      7.19 o 
   4  22   1        0.90        1.77      5.07 o 
   0  23   1       31.70       37.59      9.28 o 
   1  23   1       13.46       28.50      8.24 o 
   2  23   1       15.58       11.69      6.12 o 
   3  23   1       19.74       24.33      8.31 o 
   1  24   1       15.24       19.26      6.47 o 
   0   0   2    16949.56    17036.94    228.48 o 
   2   0   2     2828.34     2642.35     35.15 o 
   4   0   2     2038.72     2250.53     37.99 o 
   6   0   2      881.21      929.62     27.71 o 
   8   0   2      550.82      569.88     23.77 o 
  10   0   2       50.97       53.81     12.72 o 
   1   1   2     5862.40     5744.67     43.85 o 
   2   1   2      427.82      414.30      5.93 o 
   3   1   2       15.29       17.04      1.32 o 
   4   1   2      111.06      111.12      2.85 o 
   5   1   2      195.51      204.40      6.98 o 
   6   1   2      329.96      345.21     10.33 o 
   7   1   2      429.05      431.08     12.83 o 
   8   1   2        6.50        7.82      4.05 o 
   9   1   2        9.96       22.62      4.80 o 
  10   1   2        3.49        2.45      5.78 o 
  11   1   2        7.03       15.34      7.24 o 
   0   2   2    30901.64    30984.97    263.15 o 
   1   2   2     7029.02     6965.58     52.57 o 
   2   2   2     1743.20     1700.72     18.31 o 
   3   2   2       32.79       29.08      1.47 o 
   4   2   2      505.26      546.36      9.81 o 
   5   2   2      439.00      466.67      9.64 o 
   6   2   2      237.68      237.47      7.94 o 
   7   2   2       20.48       23.17      3.50 o 
   8   2   2      488.70      454.70     13.86 o 
   9   2   2      168.09      153.51      9.02 o 
  10   2   2       49.74       41.98      7.32 o 
  11   2   2       14.14       24.00      8.37 o 
   1   3   2     1751.16     1667.64     21.72 o 
   2   3   2      564.89      544.98      7.22 o 
   3   3   2      184.17      197.23      5.19 o 
   4   3   2      348.40      370.91      7.69 o 
   5   3   2       89.96       93.45      4.05 o 
   6   3   2       53.83       60.54      5.21 o 
   7   3   2       82.66       79.67      4.57 o 
   8   3   2      403.46      388.31     12.69 o 
   9   3   2      173.88      178.24      9.55 o 
  10   3   2        6.37        1.62      5.27 o 
  11   3   2        6.35       10.30      9.47 o 
   0   4   2     2207.48     2188.03     32.70 o 
   1   4   2     3945.55     4153.04     66.66 o 
   2   4   2      455.03      464.09      8.03 o 
   3   4   2      285.26      307.65      5.20 o 
   4   4   2      516.12      560.24     10.29 o 
   5   4   2      678.22      678.43     13.19 o 
   6   4   2      136.65      135.74      5.59 o 
   7   4   2      270.17      264.72     10.46 o 
   8   4   2       61.37       63.23      5.70 o 
   9   4   2        0.11        9.36      5.18 o 
  10   4   2       97.54       95.27      8.59 o 
   1   5   2      420.94      442.93      6.20 o 
   2   5   2     1473.52     1613.19     22.27 o 
   3   5   2      131.83      141.83      3.32 o 
   4   5   2     1284.29     1419.79     17.11 o 
   5   5   2       84.16       94.81      4.21 o 
   6   5   2      153.16      140.08      5.78 o 
   7   5   2       55.67       58.25      4.60 o 
   8   5   2       43.24       51.72      4.85 o 
   9   5   2       10.05        6.43      4.70 o 
  10   5   2        7.77       14.16      7.15 o 
   0   6   2       27.13       32.55      2.64 o 
   1   6   2       48.15       44.92      1.99 o 
   2   6   2      611.86      619.14      9.64 o 
   3   6   2      870.91      998.41     14.66 o 
   4   6   2      787.29      858.62     12.61 o 
   5   6   2       73.00       62.82      3.61 o 
   6   6   2       35.25       34.82      3.39 o 
   7   6   2       51.30       54.80      5.23 o 
   8   6   2      125.77      118.84      7.41 o 
   9   6   2       12.50       20.66      5.32 o 
  10   6   2       51.49       45.35      7.25 o 
   1   7   2      597.69      599.00      8.10 o 
   2   7   2      122.94      133.24      3.68 o 
   3   7   2       29.11       25.23      2.59 o 
   4   7   2      621.20      637.42     10.54 o 
   5   7   2       87.61       86.97      4.28 o 
   6   7   2       62.25       63.25      4.31 o 
   7   7   2      260.20      268.82      9.23 o 
   8   7   2      503.36      480.94     14.31 o 
   9   7   2       18.79       12.64      5.23 o 
  10   7   2       83.28       98.59     10.50 o 
   0   8   2      206.84      199.47      7.01 o 
   1   8   2      430.51      462.50      6.50 o 
   2   8   2      751.96      735.94     11.95 o 
   3   8   2      103.53       94.04      3.57 o 
   4   8   2       39.92       36.54      2.41 o 
   5   8   2       74.32       67.22      3.74 o 
   6   8   2       42.95       39.97      3.72 o 
   7   8   2        1.24       -0.13      3.26 o 
   8   8   2       71.02       74.81      5.66 o 
   9   8   2       16.78       23.79      5.89 o 
  10   8   2        2.26        3.43      5.90 o 
   1   9   2      185.23      190.46      3.86 o 
   2   9   2      638.79      625.90     12.83 o 
   3   9   2     1320.04     1316.79     17.90 o 
   4   9   2      418.77      437.02      8.93 o 
   5   9   2      282.06      275.57      7.60 o 
   6   9   2      165.24      137.34      6.20 o 
   7   9   2      185.83      172.71      7.54 o 
   8   9   2      176.63      175.32      8.67 o 
   9   9   2        1.06       13.11      8.42 o 
  10   9   2        6.99       18.21      8.37 o 
   0  10   2       51.56       45.03      3.84 o 
   1  10   2       65.99       65.24      3.68 o 
   2  10   2      870.51      845.79     14.23 o 
   3  10   2      219.06      192.75      5.72 o 
   4  10   2      139.47      137.82      4.73 o 
   5  10   2       54.76       54.45      4.31 o 
   6  10   2      159.53      144.49      6.47 o 
   7  10   2       26.86       28.65      4.08 o 
   8  10   2       51.13       50.49      5.99 o 
   9  10   2        9.71        6.35      5.65 o 
  10  10   2       29.23       28.38      7.71 o 
   1  11   2      286.10      307.62      6.34 o 
   2  11   2       64.47       61.81      3.00 o 
   3  11   2      205.97      195.50      5.57 o 
   4  11   2       19.63       26.38      2.54 o 
   5  11   2        9.74       10.58      2.39 o 
   6  11   2      232.36      238.33      9.62 o 
   7  11   2      164.93      161.87      8.82 o 
   8  11   2       27.02       26.02      5.35 o 
   9  11   2       34.73       35.61      7.22 o 
   0  12   2      407.41      412.51     11.03 o 
   1  12   2       89.51       86.24      4.37 o 
   2  12   2      239.77      237.27      6.67 o 
   3  12   2       83.87       79.49      3.81 o 
   4  12   2      117.01      107.01      5.49 o 
   5  12   2       49.71       49.00      4.34 o 
   6  12   2        2.67       10.35      4.76 o 
   7  12   2       24.66       33.88      5.25 o 
   8  12   2       27.40       32.35      6.79 o 
   9  12   2       10.67        6.71      6.05 o 
   1  13   2        2.13        6.30      2.28 o 
   2  13   2      174.25      171.59      5.67 o 
   3  13   2      237.86      220.99      6.53 o 
   4  13   2      647.98      636.40     15.52 o 
   5  13   2       47.14       44.66      4.36 o 
   6  13   2      116.41      102.27      6.95 o 
   7  13   2       36.88       32.17      5.40 o 
   8  13   2       67.67       77.67      8.78 o 
   9  13   2       17.80       24.20      7.19 o 
   0  14   2      182.90      185.20      7.56 o 
   1  14   2       70.25       69.18      4.50 o 
   2  14   2      173.64      157.63      5.27 o 
   3  14   2       69.09       62.96      3.77 o 
   4  14   2      462.06      451.52     12.73 o 
   5  14   2      383.12      360.68     11.59 o 
   6  14   2       52.71       50.00      5.91 o 
   7  14   2       38.80       48.27      5.85 o 
   8  14   2        5.78       13.08      6.03 o 
   1  15   2       64.34       60.16      3.67 o 
   2  15   2       82.23       72.39      4.62 o 
   3  15   2      212.33      208.03      7.81 o 
   4  15   2      243.63      236.61      9.08 o 
   5  15   2      184.02      175.38      7.91 o 
   6  15   2       12.00       18.20      6.08 o 
   7  15   2       31.61       28.96      6.05 o 
   8  15   2        4.95       10.41      6.38 o 
   0  16   2       68.00       57.63      7.46 o 
   1  16   2      119.51       99.76      5.53 o 
   2  16   2       99.36       95.51      4.66 o 
   3  16   2       17.57       15.73      5.01 o 
   4  16   2       17.52       16.61      3.79 o 
   5  16   2       44.26       48.65      5.13 o 
   6  16   2       19.51       34.40      6.78 o 
   7  16   2        2.04        5.53      4.95 o 
   8  16   2        5.89       13.83      6.93 o 
   1  17   2       63.78       67.29      5.52 o 
   2  17   2       49.70       51.70      4.33 o 
   3  17   2      137.17      129.82      6.31 o 
   4  17   2       66.87       67.67      5.43 o 
   5  17   2       66.38       63.42      5.87 o 
   6  17   2       35.60       41.96      6.17 o 
   7  17   2       10.21       21.66      6.28 o 
   0  18   2      125.44      114.23     10.57 o 
   1  18   2       60.47       57.23      6.15 o 
   2  18   2       29.82       37.99      5.88 o 
   3  18   2        2.05        3.00      4.79 o 
   4  18   2       19.97       22.29      5.03 o 
   5  18   2      331.67      317.69     13.57 o 
   6  18   2       26.10       36.05      6.76 o 
   7  18   2       11.54       29.39      7.95 o 
   1  19   2       24.94       23.74      5.58 o 
   2  19   2       27.26       26.94      5.47 o 
   3  19   2      107.00      100.09      8.17 o 
   4  19   2       31.69       44.73      7.08 o 
   5  19   2       29.48       41.03      7.51 o 
   6  19   2       45.75       48.34      8.65 o 
   0  20   2      117.06      101.63     10.98 o 
   1  20   2       38.86       43.98      6.21 o 
   2  20   2      111.42      120.92      9.86 o 
   3  20   2       64.96       71.26      7.70 o 
   4  20   2       15.79       30.55      6.78 o 
   5  20   2       37.52       40.61      8.37 o 
   6  20   2        4.33       18.90      9.29 o 
   1  21   2       57.72       58.30      7.41 o 
   2  21   2        5.41       17.28      5.70 o 
   3  21   2        1.80        0.74      5.68 o 
   4  21   2       73.89       85.01      9.53 o 
   5  21   2       18.59       21.05      8.20 o 
   0  22   2      131.76      111.06     16.10 o 
   1  22   2       54.66       46.58      7.27 o 
   2  22   2        5.95        9.97      5.85 o 
   3  22   2       41.44       47.55      8.07 o 
   4  22   2       33.78       48.11      8.87 o 
   1  23   2        3.17        3.04      6.03 o 
   2  23   2       10.48        8.11      6.61 o 
   2   0   3      808.50      852.99     18.28 o 
   4   0   3       32.76       31.69      2.93 o 
   6   0   3      187.72      207.90     11.60 o 
   8   0   3      717.03      751.49     29.78 o 
  10   0   3        3.03       -5.49      7.33 o 
   0   1   3     2491.75     2638.10     38.59 o 
   1   1   3     1040.95     1055.81     13.99 o 
   2   1   3        7.42        7.17      1.51 o 
   3   1   3      231.70      246.22      5.45 o 
   4   1   3        4.13        5.35      1.50 o 
   5   1   3      108.78      119.05      4.39 o 
   6   1   3        7.94        9.86      3.30 o 
   7   1   3      236.96      221.51      8.87 o 
   8   1   3       11.15       14.51      4.55 o 
   9   1   3       12.72       22.46      7.48 o 
  10   1   3       33.37       44.44      7.77 o 
   1   2   3      279.27      249.43      4.61 o 
   2   2   3      498.91      516.98      7.94 o 
   3   2   3      166.27      153.98      3.88 o 
   4   2   3       77.97       79.85      3.05 o 
   5   2   3      306.27      295.51      7.85 o 
   6   2   3       42.56       38.71      3.83 o 
   7   2   3        7.91       15.10      3.55 o 
   8   2   3      258.32      259.37     10.93 o 
   9   2   3       57.64       49.62      6.03 o 
  10   2   3       20.44       29.78      8.07 o 
   0   3   3      751.84      727.91     14.28 o 
   1   3   3      125.50      122.64      3.12 o 
   2   3   3      364.14      366.05      6.09 o 
   3   3   3      352.58      350.58      6.44 o 
   4   3   3       28.15       23.40      2.11 o 
   5   3   3      231.40      242.82      7.11 o 
   6   3   3       43.20       46.68      3.72 o 
   7   3   3      173.35      159.35      6.92 o 
   8   3   3       83.98       81.03      6.57 o 
   9   3   3       22.36       17.64      7.70 o 
  10   3   3       19.64       33.40      6.97 o 
   1   4   3      377.27      375.50      5.76 o 
   2   4   3      278.83      287.42      4.96 o 
   3   4   3      188.95      204.66      4.36 o 
   4   4   3      220.37      234.97      6.67 o 
   5   4   3      135.96      149.69      5.75 o 
   6   4   3      122.46      124.63      5.56 o 
   7   4   3      111.08      115.65      5.92 o 
   8   4   3       37.95       30.05      4.88 o 
   9   4   3       96.68       86.21      7.36 o 
  10   4   3       73.88       97.14     10.69 o 
   0   5   3     1988.45     2020.07     31.50 o 
   1   5   3      202.34      218.46      4.38 o 
   2   5   3       70.89       74.69      2.87 o 
   3   5   3      647.28      741.82     12.77 o 
   4   5   3      240.17      242.27      5.39 o 
   5   5   3      260.98      261.16      7.29 o 
   6   5   3       10.82       18.88      2.85 o 
   7   5   3       95.01       98.35      5.59 o 
   8   5   3        3.93        6.30      3.58 o 
   9   5   3       44.97       50.08      5.85 o 
  10   5   3      100.23       91.73      9.66 o 
   1   6   3      737.89      715.59     11.80 o 
   2   6   3      276.26      311.09      6.61 o 
   3   6   3      181.87      199.47      5.48 o 
   4   6   3      576.98      556.50      9.70 o 
   5   6   3       23.02       22.78      2.86 o 
   6   6   3       17.16       16.70      3.64 o 
   7   6   3      249.92      251.82      8.95 o 
   8   6   3      138.08      125.13      6.95 o 
   9   6   3       37.37       47.85      6.98 o 
  10   6   3       24.34       41.96      8.04 o 
   0   7   3      229.96      228.68      7.83 o 
   1   7   3      518.16      522.56      9.29 o 
   2   7   3       54.74       57.21      2.55 o 
   3   7   3       13.32       13.01      2.15 o 
   4   7   3      262.71      264.69      7.23 o 
   5   7   3       33.53       35.96      4.11 o 
   6   7   3       78.85       77.11      4.59 o 
   7   7   3      186.01      175.01      8.42 o 
   8   7   3       31.62       28.69      4.76 o 
   9   7   3       38.22       37.35      6.67 o 
  10   7   3        8.60       17.88      6.69 o 
   1   8   3      220.65      226.47      6.69 o 
   2   8   3      238.38      218.55      5.72 o 
   3   8   3      620.42      680.38     12.77 o 
   4   8   3      235.93      231.35      7.05 o 
   5   8   3       11.68       17.34      4.29 o 
   6   8   3       35.64       51.67      5.51 o 
   7   8   3      159.59      157.48      8.38 o 
   8   8   3       52.07       50.03      5.73 o 
   9   8   3       93.00      103.02      9.25 o 
  10   8   3        3.12        9.28      6.76 o 
   0   9   3     1037.66     1065.99     25.45 o 
   1   9   3      335.10      335.46      9.73 o 
   2   9   3      109.71      100.23      4.83 o 
   3   9   3      320.61      340.94      8.25 o 
   4   9   3       34.28       36.24      3.24 o 
   5   9   3       98.82      106.74      6.68 o 
   6   9   3       27.78       30.75      4.57 o 
   7   9   3       16.92       22.21      4.56 o 
   8   9   3      107.04       95.29      7.54 o 
   9   9   3        1.56        4.95      6.09 o 
   1  10   3      227.01      227.34      6.03 o 
   2  10   3        8.95        6.99      1.66 o 
   3  10   3      218.71      204.58      6.29 o 
   4  10   3      156.94      162.01      6.34 o 
   5  10   3       35.77       38.44      5.15 o 
   6  10   3       59.12       59.97      5.60 o 
   7  10   3       68.45       54.95      5.99 o 
   8  10   3      162.60      152.60      9.37 o 
   9  10   3        5.31       13.45      7.57 o 
   0  11   3      485.11      542.89     16.90 o 
   1  11   3      143.94      143.77      6.52 o 
   2  11   3       61.02       59.59      3.82 o 
   3  11   3      123.70      118.39      4.83 o 
   4  11   3       50.17       48.77      4.00 o 
   5  11   3      504.49      488.96     12.81 o 
   6  11   3      287.28      270.03     10.92 o 
   7  11   3       34.37       44.20      5.63 o 
   8  11   3       14.99       21.71      5.40 o 
   9  11   3       10.82       21.43      7.09 o 
   1  12   3      174.48      177.40      7.05 o 
   2  12   3       56.76       53.20      5.38 o 
   3  12   3       66.08       60.32      5.91 o 
   4  12   3      224.59      212.81      7.53 o 
   5  12   3       28.59       30.48      3.71 o 
   6  12   3      251.61      260.36     10.70 o 
   7  12   3       23.27       30.20      6.78 o 
   8  12   3       19.67       24.73      5.50 o 
   9  12   3       83.01      112.73     12.47 o 
   0  13   3      336.53      328.90     13.30 o 
   1  13   3       65.04       61.88      4.05 o 
   2  13   3      369.58      373.55     12.52 o 
   3  13   3       63.67       67.83      7.46 o 
   4  13   3       12.85       14.86      3.16 o 
   5  13   3      206.61      178.17      9.03 o 
   6  13   3      118.21      113.49      7.49 o 
   7  13   3       38.32       51.09      6.20 o 
   8  13   3       44.94       45.57      6.79 o 
   1  14   3       37.28       38.61      3.81 o 
   2  14   3      246.53      226.06     10.03 o 
   3  14   3       88.20       89.10      6.32 o 
   4  14   3      139.44      131.70      7.51 o 
   5  14   3      219.10      192.67      7.93 o 
   6  14   3       80.83       86.94      7.04 o 
   7  14   3       25.70       21.00      5.78 o 
   8  14   3        8.55        3.50      6.75 o 
   0  15   3      122.46      115.62      8.86 o 
   1  15   3      128.04      120.75      6.28 o 
   2  15   3       91.80       78.26      6.49 o 
   3  15   3      146.37      146.67      8.58 o 
   4  15   3       50.59       50.66      4.80 o 
   5  15   3      111.86      106.44      7.23 o 
   6  15   3       41.00       49.39      8.86 o 
   7  15   3       10.09       11.07      5.24 o 
   8  15   3        9.58       22.00      7.44 o 
   1  16   3       41.22       44.55      5.49 o 
   2  16   3      148.69      137.48      8.43 o 
   3  16   3       43.48       33.04      5.45 o 
   4  16   3      670.95      693.08     22.77 o 
   5  16   3        8.89       19.09      5.67 o 
   6  16   3       23.29       20.44      5.95 o 
   7  16   3       11.13       14.96      6.48 o 
   0  17   3      430.96      423.91     19.14 o 
   1  17   3       39.38       38.96      5.47 o 
   2  17   3       46.33       56.42      6.76 o 
   3  17   3      213.14      197.91     10.68 o 
   4  17   3       53.10       42.57      6.16 o 
   5  17   3       67.49       75.45      8.37 o 
   6  17   3       42.10       43.75      8.08 o 
   7  17   3        0.06        8.73      6.51 o 
   1  18   3       14.51       21.59      5.34 o 
   2  18   3       30.20       40.16      5.91 o 
   3  18   3        3.46        8.70      6.05 o 
   4  18   3      113.88      131.70      9.54 o 
   5  18   3      111.09      117.21     10.72 o 
   6  18   3       11.42       25.81      7.38 o 
   0  19   3       39.04       53.00     10.72 o 
   1  19   3        8.29       14.86      5.52 o 
   2  19   3       91.71       85.26      7.83 o 
   3  19   3       39.02       52.36      7.47 o 
   4  19   3       25.84       33.83      6.30 o 
   5  19   3       53.25       54.95      8.70 o 
   6  19   3       11.53       30.96      8.55 o 
   1  20   3       31.80       42.30      6.52 o 
   2  20   3       53.64       61.82      7.64 o 
   3  20   3        9.37       25.49      6.48 o 
   4  20   3        9.48        7.92      6.33 o 
   5  20   3       11.81       14.65      6.88 o 
   0  21   3       67.05       77.20     14.00 o 
   1  21   3       29.37       40.02      7.70 o 
   2  21   3       14.90       27.11      8.20 o 
   3  21   3       42.80       53.77      8.24 o 
   4  21   3       34.47       44.24      7.61 o 
   1  22   3       13.07       27.53      9.35 o 
   2  22   3        0.37        3.30      6.68 o 
   3  22   3       90.22      101.48     10.94 o 
   0  23   3        4.29        4.08      7.53 o 
   1  23   3       29.99       26.53      7.85 o 
   0   0   4     3591.41     3864.99     89.27 o 
   2   0   4       37.03       36.16      3.26 o 
   4   0   4       63.91       57.21      4.63 o 
   6   0   4     1151.10     1244.83     39.15 o 
   8   0   4      111.06      115.16     11.27 o 
  10   0   4       52.29       57.19     11.39 o 
   1   1   4       71.98       75.46      2.98 o 
   2   1   4      427.16      457.06      8.60 o 
   3   1   4        3.68        4.21      2.61 o 
   4   1   4      162.65      177.37      5.42 o 
   5   1   4      141.63      127.11      4.84 o 
   6   1   4       50.25       55.25      5.83 o 
   7   1   4      291.74      283.66     11.48 o 
   8   1   4       21.65       23.69      5.91 o 
   9   1   4       35.06       35.67      6.40 o 
  10   1   4       16.86       23.30      7.81 o 
   0   2   4      865.90      871.55     18.72 o 
   1   2   4       21.48       17.65      1.81 o 
   2   2   4      609.34      594.76     10.38 o 
   3   2   4      243.92      255.71      6.74 o 
   4   2   4       16.43       14.74      2.16 o 
   5   2   4       30.68       27.95      2.57 o 
   6   2   4      225.61      230.86      8.34 o 
   7   2   4      337.79      318.02     11.80 o 
   8   2   4       69.57       76.34      7.55 o 
   9   2   4      118.50      137.12      9.55 o 
  10   2   4        2.06       10.06      6.08 o 
   1   3   4     1661.46     1727.66     23.01 o 
   2   3   4     2367.18     2548.71     32.36 o 
   3   3   4      140.87      139.01      4.24 o 
   4   3   4       33.99       36.00      2.95 o 
   5   3   4       19.20       16.90      3.18 o 
   6   3   4      908.73      929.30     20.30 o 
   7   3   4       18.24       18.08      3.97 o 
   8   3   4        6.56       19.24      7.21 o 
   9   3   4       32.28       39.19      6.67 o 
  10   3   4        7.53       17.34      7.05 o 
   0   4   4     3378.57     3420.03     54.67 o 
   1   4   4     2091.42     2168.81     26.57 o 
   2   4   4     1177.04     1176.81     18.79 o 
   3   4   4      191.54      176.37      4.77 o 
   4   4   4        3.05        2.74      1.67 o 
   5   4   4      110.79       96.83      6.11 o 
   6   4   4       84.49       88.72      5.08 o 
   7   4   4      159.83      146.41      7.02 o 
   8   4   4      204.33      210.08     12.09 o 
   9   4   4       82.29       96.86      9.99 o 
  10   4   4        3.87       25.71     10.94 o 
   1   5   4      893.64      879.92     12.81 o 
   2   5   4      193.46      203.12      4.66 o 
   3   5   4       75.37       78.72      3.89 o 
   4   5   4      360.11      365.85      9.58 o 
   5   5   4       19.70       22.22      3.65 o 
   6   5   4       15.55       36.65      4.70 o 
   7   5   4      234.11      250.43     10.36 o 
   8   5   4       31.47       34.66      6.29 o 
   9   5   4      100.43       99.08      9.40 o 
  10   5   4       17.57       22.86      8.13 o 
   0   6   4      457.58      435.03     13.33 o 
   1   6   4      243.94      229.67      5.26 o 
   2   6   4      251.21      241.53      6.06 o 
   3   6   4      299.45      307.91      7.90 o 
   4   6   4      131.65      136.96      5.67 o 
   5   6   4       18.52       21.78      3.73 o 
   6   6   4       13.34       13.35      4.28 o 
   7   6   4      133.03      131.92      7.74 o 
   8   6   4       36.73       38.66      6.32 o 
   9   6   4       11.80       24.39      6.84 o 
   1   7   4      165.30      160.86      3.48 o 
   2   7   4      214.57      223.42      6.32 o 
   3   7   4      325.66      341.91      8.50 o 
   4   7   4      145.46      134.69      6.05 o 
   5   7   4       15.31       17.31      4.04 o 
   6   7   4      241.85      237.99      9.72 o 
   7   7   4      182.89      179.89      9.28 o 
   8   7   4       15.46       28.67      6.15 o 
   9   7   4       12.68        7.87      7.31 o 
   0   8   4       84.59       85.98      5.35 o 
   1   8   4       37.03       36.25      3.28 o 
   2   8   4       15.39       18.84      2.75 o 
   3   8   4      159.68      153.83      5.33 o 
   4   8   4       45.84       42.43      3.64 o 
   5   8   4       52.56       45.28      4.77 o 
   6   8   4       41.41       40.34      5.12 o 
   7   8   4      204.99      201.12      9.93 o 
   8   8   4       22.21       18.98      5.39 o 
   9   8   4        5.72       15.18      5.59 o 
   1   9   4      145.86      150.71      6.48 o 
   2   9   4       49.00       61.19      4.62 o 
   3   9   4       94.08       89.22      4.14 o 
   4   9   4       50.18       54.73      3.83 o 
   5   9   4       59.34       72.07      5.53 o 
   6   9   4       14.68       19.98      4.46 o 
   7   9   4       36.03       45.34      5.71 o 
   8   9   4       76.95       63.60      6.81 o 
   9   9   4       48.93       64.41      8.37 o 
   0  10   4       97.18      110.46     10.19 o 
   1  10   4        7.16        7.43      2.90 o 
   2  10   4       71.24       73.95      5.09 o 
   3  10   4       15.29       20.44      3.64 o 
   4  10   4       47.31       44.51      3.60 o 
   5  10   4       51.09       51.01      4.93 o 
   6  10   4       64.29       64.07      5.76 o 
   7  10   4        9.08       15.81      6.84 o 
   8  10   4       66.41       71.88      7.82 o 
   9  10   4        7.54       26.49      7.81 o 
   1  11   4      155.38      152.00      6.98 o 
   2  11   4        0.14        1.35      3.29 o 
   3  11   4      139.68      129.52      7.02 o 
   4  11   4        1.24       10.82      2.82 o 
   5  11   4      285.36      256.85     10.28 o 
   6  11   4       15.56       22.86      5.19 o 
   7  11   4       21.76       20.92      5.00 o 
   8  11   4        0.04       -2.99      4.93 o 
   0  12   4       19.40       18.12      6.49 o 
   1  12   4       11.88       18.04      3.56 o 
   2  12   4       91.78       85.56      6.73 o 
   3  12   4      116.99      119.52      7.82 o 
   4  12   4       30.08       33.08      4.14 o 
   5  12   4        4.47        8.58      3.41 o 
   6  12   4      119.51      116.12      7.98 o 
   7  12   4       25.92       23.98      8.92 o 
   8  12   4        8.04       12.51      5.65 o 
   1  13   4      141.99      135.88      7.36 o 
   2  13   4       22.31       30.05      4.42 o 
   3  13   4      113.74      106.31      6.96 o 
   4  13   4      272.11      263.81     11.36 o 
   5  13   4        7.99        0.80      3.36 o 
   6  13   4      118.90      104.87      8.22 o 
   7  13   4       71.58       70.49      8.36 o 
   8  13   4       20.32       41.53      7.88 o 
   0  14   4      490.66      450.53     20.36 o 
   1  14   4      293.52      293.43     11.35 o 
   2  14   4      104.12      107.08      7.11 o 
   3  14   4       19.25       21.64      5.43 o 
   4  14   4       61.93       60.08      8.86 o 
   5  14   4        1.68       13.46      5.58 o 
   6  14   4        4.17       11.56      5.98 o 
   7  14   4        2.43       10.03      5.60 o 
   1  15   4      138.31      130.01      7.89 o 
   2  15   4      146.58      134.50      8.49 o 
   3  15   4      100.90       97.68      7.40 o 
   4  15   4      295.21      278.57     12.96 o 
   5  15   4       57.85       50.66      7.30 o 
   6  15   4       20.87       22.79      6.65 o 
   7  15   4       10.95        3.77      8.15 o 
   0  16   4       63.12       63.63      9.61 o 
   1  16   4       74.52       69.31      6.27 o 
   2  16   4        7.05        7.78      4.43 o 
   3  16   4        0.62        8.63      5.09 o 
   4  16   4       23.49       39.71      8.39 o 
   5  16   4       61.44       65.52      8.24 o 
   6  16   4       21.69       27.52      6.78 o 
   7  16   4        6.81       14.81      6.94 o 
   1  17   4       60.30       63.70      6.61 o 
   2  17   4        4.03       11.07      5.35 o 
   3  17   4       16.61       17.42      5.93 o 
   4  17   4        4.04        6.09      4.70 o 
   5  17   4       22.38       31.35      7.36 o 
   6  17   4       28.73       40.49      7.87 o 
   0  18   4       20.07       24.74     10.06 o 
   1  18   4      104.95       93.02      8.93 o 
   2  18   4        3.19       12.06      5.18 o 
   3  18   4       25.09       40.92      6.64 o 
   4  18   4        2.16        5.58      6.01 o 
   5  18   4       50.89       66.58      9.44 o 
   1  19   4       69.21       74.59      8.50 o 
   2  19   4       25.67       29.48      6.36 o 
   3  19   4       10.81       16.13      5.87 o 
   4  19   4        2.02       21.08      8.66 o 
   5  19   4       11.26       13.42      6.83 o 
   0  20   4      161.00      164.47     17.98 o 
   1  20   4        4.85       15.55      6.99 o 
   2  20   4       31.39       50.23      8.43 o 
   3  20   4       16.92       23.40      7.78 o 
   4  20   4        1.45        0.29      5.18 o 
   1  21   4        6.27        8.57      7.24 o 
   2  21   4       25.58       33.41      8.93 o 
   3  21   4       54.36       50.58      9.26 o 
   0  22   4       20.85       19.75     11.88 o 
   2   0   5      246.25      260.50      9.67 o 
   4   0   5       29.23       36.25      4.69 o 
   6   0   5       62.63       47.32      7.15 o 
   8   0   5      120.07       98.98     12.17 o 
   0   1   5      533.07      549.02     15.42 o 
   1   1   5      237.95      257.37      6.76 o 
   2   1   5      108.23       97.18      4.02 o 
   3   1   5       50.39       54.06      3.97 o 
   4   1   5      221.90      222.07      7.00 o 
   5   1   5       70.29       72.42      4.43 o 
   6   1   5       72.03       68.40      4.95 o 
   7   1   5      341.09      342.41     13.32 o 
   8   1   5       13.09       24.03      6.04 o 
   9   1   5       30.33       38.69      8.15 o 
   1   2   5      230.35      214.89      5.97 o 
   2   2   5      264.14      258.11      6.87 o 
   3   2   5       37.25       36.23      3.05 o 
   4   2   5       20.41       22.74      3.03 o 
   5   2   5      105.42      101.08      4.91 o 
   6   2   5       54.92       56.72      4.51 o 
   7   2   5       58.41       60.98      6.54 o 
   8   2   5      105.56       95.99      8.97 o 
   9   2   5       38.86       69.31      9.50 o 
   0   3   5      538.69      531.56     14.73 o 
   1   3   5       71.39       73.73      3.33 o 
   2   3   5       10.94       14.75      2.57 o 
   3   3   5       83.10       83.34      3.96 o 
   4   3   5       35.45       37.70      3.02 o 
   5   3   5      196.88      184.29      8.40 o 
   6   3   5        9.75       15.61      3.42 o 
   7   3   5        9.56       15.08      6.85 o 
   8   3   5       20.32       24.19      6.33 o 
   9   3   5       30.96       31.10      7.39 o 
   1   4   5       68.05       73.44      3.29 o 
   2   4   5      111.20      119.45      4.39 o 
   3   4   5       98.65       99.08      4.15 o 
   4   4   5      156.63      144.65      5.67 o 
   5   4   5      211.38      200.48      7.65 o 
   6   4   5       31.92       39.33      4.98 o 
   7   4   5       94.62       95.38      8.10 o 
   8   4   5       72.14       77.67      9.12 o 
   9   4   5       56.85       67.37      8.68 o 
   0   5   5      465.43      455.36     18.61 o 
   1   5   5       70.14       72.28      3.13 o 
   2   5   5      466.92      508.94     13.59 o 
   3   5   5      200.10      186.50      6.58 o 
   4   5   5      145.26      140.62      5.95 o 
   5   5   5        7.40        7.36      2.55 o 
   6   5   5       95.87       98.75      6.77 o 
   7   5   5      125.22      123.08      9.80 o 
   8   5   5       21.10       27.87      6.60 o 
   9   5   5       17.97       20.31      7.61 o 
   1   6   5      101.88       97.22      3.86 o 
   2   6   5       42.61       47.53      3.24 o 
   3   6   5      215.14      200.33      6.64 o 
   4   6   5       52.39       55.62      4.17 o 
   5   6   5       11.23       14.91      3.95 o 
   6   6   5      107.89      105.16      7.27 o 
   7   6   5       97.19       97.32      7.83 o 
   8   6   5       32.83       34.74      9.95 o 
   9   6   5       13.72        9.50      7.50 o 
   0   7   5      708.88      730.45     22.07 o 
   1   7   5        1.04        6.23      3.02 o 
   2   7   5       98.04       94.94      4.12 o 
   3   7   5       19.89       19.66      2.99 o 
   4   7   5      116.86      110.66      5.59 o 
   5   7   5      349.56      356.68     12.06 o 
   6   7   5       97.12       99.72      7.19 o 
   7   7   5        3.78       12.53      4.63 o 
   8   7   5       22.80       19.79      5.85 o 
   9   7   5        4.17       14.78      7.11 o 
   1   8   5       46.36       51.26      4.31 o 
   2   8   5      413.75      410.79     13.14 o 
   3   8   5      115.68      112.40      5.20 o 
   4   8   5       22.60       26.41      4.21 o 
   5   8   5        8.31       13.70      5.12 o 
   6   8   5       32.79       44.89      5.37 o 
   7   8   5        0.59        8.07      5.36 o 
   8   8   5       23.72       26.73      6.43 o 
   0   9   5      186.84      186.87     17.30 o 
   1   9   5       98.89       90.30      5.75 o 
   2   9   5      247.79      232.47      9.57 o 
   3   9   5       89.71       83.86      6.04 o 
   4   9   5       42.23       40.44      3.74 o 
   5   9   5      102.66      101.69      7.13 o 
   6   9   5      191.87      191.94      9.91 o 
   7   9   5       56.78       63.36      6.72 o 
   8   9   5       12.29       16.16      6.31 o 
   1  10   5       98.98       92.19      5.96 o 
   2  10   5       48.38       55.49      5.10 o 
   3  10   5       22.86       28.12      4.81 o 
   4  10   5      134.91      119.86      7.08 o 
   5  10   5        9.47       12.49      3.64 o 
   6  10   5      104.20       97.29      7.32 o 
   7  10   5        2.59        4.35      4.84 o 
   8  10   5       13.25       12.42      5.86 o 
   0  11   5      176.50      166.31      9.35 o 
   1  11   5      202.99      200.05      8.80 o 
   2  11   5      236.14      222.65     10.10 o 
   3  11   5        2.11       24.53      7.95 o 
   4  11   5       14.68        6.55      4.43 o 
   5  11   5       34.83       36.37      6.14 o 
   6  11   5       71.15       74.31      7.34 o 
   7  11   5       66.77       65.93      7.49 o 
   8  11   5       32.67       44.57      9.25 o 
   1  12   5       14.63       14.18      3.89 o 
   2  12   5       94.84       85.50      6.33 o 
   3  12   5       78.10       60.58      5.76 o 
   4  12   5      218.18      203.93      9.90 o 
   5  12   5       28.65       36.82      6.68 o 
   6  12   5       53.35       68.22      8.34 o 
   7  12   5       13.77       18.33     10.98 o 
   0  13   5      413.93      426.78     23.17 o 
   1  13   5      133.34      134.57      7.51 o 
   2  13   5      153.09      149.94      8.62 o 
   3  13   5       37.03       30.65      5.23 o 
   4  13   5       91.81       88.21      7.06 o 
   5  13   5       50.45       44.24      7.23 o 
   6  13   5       55.22       57.51      8.30 o 
   7  13   5        4.52        4.23      5.19 o 
   1  14   5       14.79       17.49      4.32 o 
   2  14   5      161.34      157.13      9.04 o 
   3  14   5        1.73       17.12      5.36 o 
   4  14   5       38.58       42.52      6.11 o 
   5  14   5       68.47       70.26      8.04 o 
   6  14   5       64.87       50.92      8.31 o 
   7  14   5        1.33        7.70      7.98 o 
   0  15   5       83.99       82.97     10.53 o 
   1  15   5       33.17       40.28      6.33 o 
   2  15   5        2.15       11.31      4.51 o 
   3  15   5      104.12       90.60      7.82 o 
   4  15   5       20.88       20.13      6.08 o 
   5  15   5       21.52       33.25      7.16 o 
   6  15   5       23.28       24.66      7.18 o 
   1  16   5       16.02       16.42      5.32 o 
   2  16   5       82.24       77.06      7.67 o 
   3  16   5       13.36       19.99      7.20 o 
   4  16   5       12.17       17.06      5.81 o 
   5  16   5       16.95       31.88      7.17 o 
   6  16   5       13.47       30.43      8.41 o 
   0  17   5      178.23      154.28     15.72 o 
   1  17   5       25.50       19.68      5.95 o 
   2  17   5       11.30       11.74      7.41 o 
   3  17   5      107.05       98.55     10.34 o 
   4  17   5        5.91       10.19      6.46 o 
   5  17   5       90.81      107.79     10.83 o 
   1  18   5       14.17       23.27      7.47 o 
   2  18   5       39.38       75.98     19.26 o 
   3  18   5       33.52       30.07      7.24 o 
   4  18   5       23.72       23.60      6.69 o 
   0  19   5        8.54        4.42      8.21 o 
   1  19   5        8.17        8.49      5.77 o 
   2  19   5       13.69       11.40      6.15 o 
   3  19   5       20.55       34.34      7.97 o 
   1  20   5       13.19       17.89      7.26 o 
   2  20   5       22.52       28.69      8.57 o 
   0   0   6       55.84       60.46      8.08 o 
   2   0   6       27.62       29.14      4.47 o 
   4   0   6      211.84      208.52     10.73 o 
   6   0   6      417.34      381.39     19.65 o 
   8   0   6       39.83       38.06     13.74 o 
   1   1   6      308.49      304.49      8.44 o 
   2   1   6       93.58       91.24      4.82 o 
   3   1   6      255.64      237.31      7.82 o 
   4   1   6       64.21       60.04      4.48 o 
   5   1   6        2.43        4.86      3.08 o 
   6   1   6      217.72      234.22     10.29 o 
   7   1   6       82.25       82.43      8.07 o 
   8   1   6       25.17       30.20      8.22 o 
   0   2   6      189.31      175.97      8.93 o 
   1   2   6       85.91       89.35      4.49 o 
   2   2   6       81.71       83.74      4.74 o 
   3   2   6      116.63      123.58      5.49 o 
   4   2   6       82.79       81.45      5.05 o 
   5   2   6       16.66       25.72      3.64 o 
   6   2   6      136.06      125.30      7.94 o 
   7   2   6       16.23       18.89      6.67 o 
   8   2   6       15.23       27.21      7.04 o 
   1   3   6        6.22        2.70      2.91 o 
   2   3   6      107.03       98.95      5.52 o 
   3   3   6      305.83      303.93      8.98 o 
   4   3   6        0.12        5.82      3.15 o 
   5   3   6      139.43      148.06      7.33 o 
   6   3   6       48.56       52.42      5.93 o 
   7   3   6       35.50       43.36      7.28 o 
   8   3   6       61.85       74.39      9.18 o 
   0   4   6       32.09       36.11      4.28 o 
   1   4   6       35.41       33.47      3.09 o 
   2   4   6      213.75      193.06      6.59 o 
   3   4   6       62.01       61.66      4.68 o 
   4   4   6       36.92       39.58      4.26 o 
   5   4   6      156.49      157.80      7.48 o 
   6   4   6      202.68      192.41     10.15 o 
   7   4   6       61.77       72.25      8.74 o 
   8   4   6        4.76       25.58      8.98 o 
   1   5   6      208.65      203.09      6.35 o 
   2   5   6      203.55      187.18      6.30 o 
   3   5   6      122.00      107.48      5.73 o 
   4   5   6      172.70      165.13      7.37 o 
   5   5   6       91.34       71.05      5.58 o 
   6   5   6       37.25       45.69      6.09 o 
   7   5   6       94.53       93.48      9.64 o 
   8   5   6       13.84       39.10      7.79 o 
   0   6   6       24.39       25.36      3.77 o 
   1   6   6      629.79      543.18     17.10 o 
   2   6   6      417.98      385.05     10.62 o 
   3   6   6      357.03      332.24     10.18 o 
   4   6   6       81.19       74.11      5.26 o 
   5   6   6       51.58       57.46      6.22 o 
   6   6   6       49.60       45.04      6.16 o 
   7   6   6       33.19       47.81      7.18 o 
   8   6   6        0.43       13.14      7.25 o 
   1   7   6      558.89      540.06     16.19 o 
   2   7   6       33.34       16.53      5.62 o 
   3   7   6      100.52       93.81      5.23 o 
   4   7   6       18.08       21.42      4.47 o 
   5   7   6       21.47       16.20      5.37 o 
   6   7   6        7.00       10.11      4.71 o 
   7   7   6       15.84       27.19      6.67 o 
   8   7   6       15.20       13.43      7.14 o 
   0   8   6        3.67       12.09      5.73 o 
   1   8   6       58.71       54.70      5.09 o 
   2   8   6        6.91        9.51      3.91 o 
   3   8   6      124.72      128.71      7.89 o 
   4   8   6       10.72        6.76      3.74 o 
   5   8   6      102.41       77.51      7.22 o 
   6   8   6       12.05       20.45      5.79 o 
   7   8   6       14.72       14.91      6.48 o 
   1   9   6       13.46       16.02      3.91 o 
   2   9   6       24.45       18.47      4.98 o 
   3   9   6      185.98      196.23      9.85 o 
   4   9   6       60.98       56.75      6.04 o 
   5   9   6       14.02       14.49      6.09 o 
   6   9   6       15.88       19.81      6.37 o 
   7   9   6       12.45       15.00      6.55 o 
   0  10   6       96.46      124.46     12.78 o 
   1  10   6       50.80       53.00      5.21 o 
   2  10   6      404.98      402.46     14.83 o 
   3  10   6       54.36       46.61      6.16 o 
   4  10   6       23.61       35.97      5.50 o 
   5  10   6       42.15       56.18      7.45 o 
   6  10   6       10.78       18.69      6.46 o 
   7  10   6       16.90       27.30      7.38 o 
   1  11   6      118.70      104.70      6.99 o 
   2  11   6       12.44       11.28      4.35 o 
   3  11   6      252.35      275.05     12.16 o 
   4  11   6       20.19       23.76      5.25 o 
   5  11   6       47.68       47.68      7.16 o 
   6  11   6       32.47       35.64      7.55 o 
   7  11   6       16.11       22.77      7.54 o 
   0  12   6      121.44      126.41     12.75 o 
   1  12   6       31.78       44.07      6.54 o 
   2  12   6       29.20       25.01      4.98 o 
   3  12   6       24.95       29.92      5.50 o 
   4  12   6       16.50       25.89      5.90 o 
   5  12   6       15.99        9.26      5.80 o 
   6  12   6       17.35       20.17      6.95 o 
   1  13   6       43.77       53.97      6.65 o 
   2  13   6       26.07       32.62      5.41 o 
   3  13   6       33.70       37.16      6.00 o 
   4  13   6        0.89        0.79      5.27 o 
   5  13   6       40.02       44.26      8.25 o 
   6  13   6       25.57       29.56      9.51 o 
   0  14   6       38.92       28.68      8.71 o 
   1  14   6       34.57       38.13      6.54 o 
   2  14   6       32.77       43.53      6.85 o 
   3  14   6       27.14       23.52      5.70 o 
   4  14   6        0.26        5.86      4.93 o 
   5  14   6       50.61       61.82      8.98 o 
   1  15   6       41.99       39.75      6.92 o 
   2  15   6        8.50       13.71      5.39 o 
   3  15   6       28.17       25.37      6.02 o 
   4  15   6       26.46       28.97      6.60 o 
   5  15   6       32.35       25.32      7.22 o 
   0  16   6        7.42       17.11      9.58 o 
   1  16   6       12.77       32.27      7.89 o 
   2  16   6       47.22       49.13      7.54 o 
   3  16   6       18.83       20.44      6.04 o 
   4  16   6       12.81       22.46      7.10 o 
   1  17   6        8.40       12.90      6.19 o 
   2  17   6       21.12       33.86      7.66 o 
   3  17   6       29.95       29.56      7.44 o 
   0  18   6        8.12       17.28     10.16 o 
   1  18   6       49.23       44.21      7.85 o 
   2  18   6        8.69       29.76      8.91 o 
   2   0   7       75.31       72.82      7.35 o 
   4   0   7       35.55       46.42      6.76 o 
   6   0   7       70.36       66.16     12.14 o 
   0   1   7       99.40      101.51      7.99 o 
   1   1   7       60.72       56.02      4.54 o 
   2   1   7       37.21       40.76      4.36 o 
   3   1   7       28.65       28.70      4.03 o 
   4   1   7      115.54      114.22      6.41 o 
   5   1   7       38.02       49.17      5.39 o 
   6   1   7       71.02       76.16      7.85 o 
   7   1   7       26.92       17.67      7.99 o 
   1   2   7      125.43      120.03      5.83 o 
   2   2   7       37.17       44.65      4.46 o 
   3   2   7       29.72       33.18      3.72 o 
   4   2   7       60.33       67.03      5.98 o 
   5   2   7       17.21       16.31      4.84 o 
   6   2   7        8.28       42.24      9.20 o 
   7   2   7       56.37       42.90      9.00 o 
   0   3   7       56.42       52.90      8.91 o 
   1   3   7      101.16      101.45      5.36 o 
   2   3   7      262.31      243.00      8.53 o 
   3   3   7       26.50       31.97      4.19 o 
   4   3   7        6.69       23.36      5.41 o 
   5   3   7       69.89       74.73      6.61 o 
   6   3   7       48.16       42.88      7.31 o 
   7   3   7       24.41       28.10      8.51 o 
   1   4   7      122.10      120.86      5.63 o 
   2   4   7       14.14       16.82      4.05 o 
   3   4   7       53.13       51.98      5.03 o 
   4   4   7       47.63       54.80      5.42 o 
   5   4   7       20.57       27.89      5.44 o 
   6   4   7        8.98       16.56      6.10 o 
   7   4   7       22.09       22.26      6.97 o 
   0   5   7        5.61       11.94      6.12 o 
   1   5   7       31.30       29.62      3.35 o 
   2   5   7       23.97       21.61      3.61 o 
   3   5   7       24.38       31.53      4.24 o 
   4   5   7       26.88       27.40      4.48 o 
   5   5   7       18.61       32.94      5.70 o 
   6   5   7       47.05       51.73      6.90 o 
   7   5   7       19.71       20.15      8.23 o 
   1   6   7       68.59       62.79      5.97 o 
   2   6   7       51.00       48.99      6.04 o 
   3   6   7       24.98       33.16      5.51 o 
   4   6   7        6.77       -0.30      4.33 o 
   5   6   7       25.06       21.21      5.82 o 
   6   6   7       14.46       16.80      6.12 o 
   7   6   7        3.27        3.84      8.26 o 
   0   7   7       88.01       89.13     11.98 o 
   1   7   7      108.81      106.93      7.56 o 
   2   7   7       35.27       31.93      5.41 o 
   3   7   7       52.66       46.90      5.99 o 
   4   7   7       22.61       19.10      6.01 o 
   5   7   7       66.67       56.54      7.71 o 
   6   7   7       53.31       47.68      7.57 o 
   1   8   7      111.02      112.22      7.78 o 
   2   8   7       40.98       44.28      5.88 o 
   3   8   7       45.84       54.85      6.50 o 
   4   8   7        4.77        8.26      4.61 o 
   5   8   7        2.15        7.29      5.78 o 
   6   8   7       34.95       42.58      8.61 o 
   0   9   7       31.25       36.80      8.42 o 
   1   9   7       68.68       80.26      7.32 o 
   2   9   7      134.87      137.51      8.98 o 
   3   9   7       20.75       29.78      5.88 o 
   4   9   7       15.10       23.52      6.13 o 
   5   9   7       89.01       84.37     10.16 o 
   6   9   7        1.86       -1.85      5.43 o 
   1  10   7       10.70       24.69      6.00 o 
   2  10   7      118.80      124.32      8.96 o 
   3  10   7       57.48       58.44      7.15 o 
   4  10   7       65.96       57.34      7.09 o 
   5  10   7        2.55       18.95      8.59 o 
   6  10   7       23.23       14.46      8.32 o 
   0  11   7       48.07       44.65     10.88 o 
   1  11   7       45.27       48.72      7.22 o 
   2  11   7       15.29       22.47      6.46 o 
   3  11   7        7.83        6.36      5.31 o 
   4  11   7       13.11       25.35      6.35 o 
   5  11   7       23.92       34.83      8.31 o 
   1  12   7       26.02       41.36      7.40 o 
   2  12   7       73.20       73.98      8.22 o 
   3  12   7       10.88       10.96      5.15 o 
   4  12   7       18.48       16.68      6.70 o 
   5  12   7       15.10       27.31      9.72 o 
   0  13   7      101.78      101.09     13.55 o 
   1  13   7       45.02       43.54      7.39 o 
   2  13   7      113.93      127.66     11.86 o 
   3  13   7       22.40       33.11      6.91 o 
   4  13   7        6.86        3.97      5.41 o 
   1  14   7       21.99       29.81      6.93 o 
   2  14   7        5.66        9.86      6.39 o 
   3  14   7       24.53       43.54      8.02 o 
   0  15   7       29.09       41.87     12.03 o 
   1  15   7        1.59       19.10      7.44 o 
   2  15   7       41.07       49.00      8.25 o 
   3  15   7       12.27       29.12      7.93 o 
   1  16   7        0.05        9.51      6.61 o 
   0   0   8      406.69      404.61     31.37 o 
   2   0   8       13.02        6.99      5.02 o 
   4   0   8        3.20        1.72      6.07 o 
   6   0   8       18.66       24.93     12.23 o 
   1   1   8       99.33       86.24      6.34 o 
   2   1   8       59.67       59.40      5.66 o 
   3   1   8       56.34       59.16      6.57 o 
   4   1   8       10.05        7.28      4.89 o 
   5   1   8       44.59       52.40      8.01 o 
   6   1   8       20.01       19.30      8.39 o 
   0   2   8        8.07       17.73      6.42 o 
   1   2   8        1.45       11.28      4.58 o 
   2   2   8        8.84       14.06      4.56 o 
   3   2   8       10.54       10.66      4.75 o 
   4   2   8        3.95       11.37      4.71 o 
   5   2   8        5.74       10.45      5.94 o 
   1   3   8       15.23       22.56      4.42 o 
   2   3   8       31.50       47.04      5.67 o 
   3   3   8        9.78       28.07      5.23 o 
   4   3   8        3.36        7.17      4.51 o 
   5   3   8       95.23       95.88      9.12 o 
   0   4   8      102.22      104.48     10.22 o 
   1   4   8        9.00       10.30      5.06 o 
   2   4   8       54.64       60.83      6.74 o 
   3   4   8        6.82        6.86      5.59 o 
   4   4   8       10.68       20.29      6.21 o 
   5   4   8       23.65       20.06      6.91 o 
   1   5   8       10.26       13.47      5.00 o 
   2   5   8       47.09       48.10      6.55 o 
   3   5   8       20.08       17.46      5.68 o 
   4   5   8        0.10        7.68      5.63 o 
   5   5   8       73.03       67.42      8.69 o 
   0   6   8      105.25      101.00     13.31 o 
   1   6   8       26.45       32.27      5.84 o 
   2   6   8       55.69       50.19      6.68 o 
   3   6   8       25.40       24.80      6.23 o 
   4   6   8        7.54       14.54      5.66 o 
   5   6   8       28.16       19.89      7.16 o 
   1   7   8       37.76       43.71      9.11 o 
   2   7   8       15.72        4.93      5.14 o 
   3   7   8       83.17       80.17      7.93 o 
   4   7   8        1.46       10.42      6.18 o 
   5   7   8        4.20       14.01      6.17 o 
   0   8   8       20.10       29.81      9.65 o 
   1   8   8       78.07       78.81      8.91 o 
   2   8   8       35.64       37.01      7.48 o 
   3   8   8      124.06      114.94      9.72 o 
   4   8   8       10.58        8.03      6.03 o 
   1   9   8       79.01       71.14      8.76 o 
   2   9   8       27.37       33.55      7.90 o 
   3   9   8       14.97       18.93      7.00 o 
   4   9   8       37.04       54.29      9.09 o 
   0  10   8      185.65      191.39     24.17 o 
   1  10   8       11.06       24.19      6.66 o 
   2  10   8       76.50       60.18      9.12 o 
   3  10   8       17.52       18.75      6.92 o 
   1  11   8       51.39       53.44      8.28 o 
   2  11   8       15.91       16.60      6.58 o 
   3  11   8        7.20       -5.50      6.03 o 
   0  12   8       19.87       21.45     10.17 o 
   1  12   8        1.05        7.94      5.98 o 
   2  12   8       22.03       25.98      7.80 o 
   2   0   9       35.85       19.35     10.70 o 
   0   1   9        6.31        1.09      6.81 o 
   1   1   9       25.69       21.06      6.09 o 
   2   1   9        1.70       16.65      6.46 o 
   3   1   9       10.97       14.47      8.62 o 
   1   2   9       14.21       12.24      6.02 o 
   2   2   9        5.78       19.65      8.38 o 
   3   2   9       17.09       18.64      6.81 o 
   0   3   9       24.45       43.32     10.86 o 
   1   3   9        3.86       13.10      5.83 o 
   2   3   9        6.95       25.78      8.65 o 
   3   3   9       18.51       40.51     11.02 o 
   1   4   9        6.05       10.00      7.60 o 
   2   4   9       10.33       16.85      6.41 o 
   0   5   9        6.04       15.48      9.88 o 
   1   5   9       24.35       19.50      7.67 o 
   2   5   9       29.04       35.90      8.71 o 
   1   6   9       26.02       44.68     11.63 o 
   0   7   9       47.95       77.34     13.32 o 
   1   7   9        4.47        7.07      6.43 o 
                                                 
